# Supplementary material for: Causal role of immune cells in generalized anxiety disorder: Mendelian randomization study
Source: Front Immunol. 2024 Jan 9;14:1338083. doi: 10.3389/fimmu.2023.1338083 (PMC10803460; doi:10.3389/fimmu.2023.1338083)
Supplement: Supplementary file 5 [file Table_1.xlsx]

## Sheet: Sheet1
	id.exposure	id.outcome	outcome	exposure	nsnp	b_MR.Egger	se_MR.Egger	pval_MR.Egger	estimate_MR.Egger	b_Weighted.median	se_Weighted.median	pval_Weighted.median	estimate_Weighted.median	b_Inverse.variance.weighted.	se_Inverse.variance.weighted.	pval_Inverse.variance.weighted.	fdr_Inverse.variance.weighted.	estimate_Inverse.variance.weighted.	b_Weighted.mode	se_Weighted.mode	pval_Weighted.mode	estimate_Weighted.mode	b_Simple.mode	se_Simple.mode	pval_Simple.mode	estimate_Simple.mode	correct_causal_direction	steiger_pval	F	R2	Q_Inverse.variance.weighted	Q_df_Inverse.variance.weighted	Q_pval_Inverse.variance.weighted	egger_intercept	se	pval	outliers	global_test_p
14	E70pSv	5UVyyK	PB/PC %B cell	GAD	25	-0.289111	0.120974	0.0254378	0.75 (0.59-0.95)	-0.182337	0.0772504	0.0182584	0.83 (0.72-0.97)	-0.195497	0.0496922	8.35e-05	0.0609476	0.82 (0.75-0.91)	-0.187234	0.107633	0.0947487	0.83 (0.67-1.02)	-0.187234	0.126294	0.151214	0.83 (0.65-1.06)	FALSE	4.09e-05	21.3881	0.00156226	26.7102	24	0.31814	0.0148092	0.0172252	0.398804	rs1920517	0.04
15	E70pSv	s2dqon	PB/PC AC	GAD	26	-0.270147	0.136528	0.0594363	0.76 (0.58-1.00)	-0.100949	0.0711926	0.156201	0.90 (0.79-1.04)	-0.173032	0.0478943	0.00030293	0.11057	0.84 (0.77-0.92)	-0.0902496	0.10079	0.379101	0.91 (0.75-1.11)	-0.117192	0.116022	0.322133	0.89 (0.71-1.12)	FALSE	3.75e-06	21.3188	0.00161948	36.7638	25	0.060783	0.0151123	0.0191943	0.438792	NA	0.0733333
45	E70pSv	5UVyyK	PB/PC %lymphocyte	GAD	26	-0.315226	0.1226	0.0167591	0.73 (0.57-0.93)	-0.108278	0.0712042	0.128341	0.90 (0.78-1.03)	-0.168522	0.0487436	0.000545586	0.132759	0.84 (0.77-0.93)	-0.102113	0.101558	0.324305	0.90 (0.74-1.10)	-0.140584	0.119093	0.248926	0.87 (0.69-1.10)	FALSE	5.29e-05	21.3188	0.00161948	30.0055	25	0.224084	0.0228459	0.0172447	0.197713	NA	0.263333
29	E70pSv	5UVyyK	CD20- %B cell	GAD	25	-0.104733	0.117309	0.381216	0.90 (0.72-1.13)	-0.0808679	0.0765601	0.290847	0.92 (0.79-1.07)	-0.157906	0.0499922	0.0015852	0.190686	0.85 (0.77-0.94)	-0.0634539	0.111059	0.573073	0.94 (0.75-1.17)	-0.0593138	0.11236	0.602424	0.94 (0.76-1.17)	FALSE	0.000539791	21.3881	0.00156226	24.3074	24	0.444138	-0.00841146	0.0167031	0.61934	rs1920517	0.0333333
30	E70pSv	s2dqon	IgD- CD38br AC	GAD	26	-0.239969	0.109893	0.038995	0.79 (0.63-0.98)	-0.155331	0.06552	0.0177523	0.86 (0.75-0.97)	-0.14949	0.0472058	0.00154141	0.190686	0.86 (0.79-0.94)	-0.15746	0.088801	0.0883842	0.85 (0.72-1.02)	-0.188371	0.0939033	0.0557904	0.83 (0.69-1.00)	FALSE	0.00328258	21.3188	0.00161948	18.8895	25	0.802385	0.0140992	0.015464	0.37097	NA	0.836667
412	C2tvOB	5UVyyK	CD27 on IgD- CD38br	GAD	26	-0.130486	0.115945	0.271543	0.88 (0.70-1.10)	-0.189096	0.0690858	0.00619793	0.83 (0.72-0.95)	-0.155015	0.0497361	0.00182849	0.190686	0.86 (0.78-0.94)	-0.177436	0.102268	0.0950538	0.84 (0.69-1.02)	-0.17345	0.103116	0.105004	0.84 (0.69-1.03)	FALSE	0.00695276	21.3188	0.00161948	16.6236	25	0.894989	-0.00381932	0.0163079	0.816816	NA	0.91
576	C2tvOB	vrOXBZ	FSC-A on CD14+ monocyte	GAD	25	0.182831	0.124266	0.154764	1.20 (0.94-1.53)	0.187664	0.0805377	0.0197987	1.21 (1.03-1.41)	0.167475	0.0536008	0.00178111	0.190686	1.18 (1.06-1.31)	0.0572898	0.151137	0.707977	1.06 (0.79-1.42)	0.0770259	0.157321	0.628855	1.08 (0.79-1.47)	FALSE	0.000819971	21.3297	0.00155799	21.0231	24	0.637363	-0.00240161	0.017534	0.892248	NA	0.67
35	E70pSv	5UVyyK	IgD- CD38br %lymphocyte	GAD	26	-0.304552	0.109698	0.010491	0.74 (0.59-0.91)	-0.125769	0.0657768	0.0558691	0.88 (0.78-1.00)	-0.144429	0.0470228	0.00213008	0.191613	0.87 (0.79-0.95)	-0.121877	0.0985985	0.227913	0.89 (0.73-1.07)	-0.107292	0.104944	0.316397	0.90 (0.73-1.10)	FALSE	0.00392214	21.3188	0.00161948	18.8884	25	0.802439	0.0249161	0.015422	0.119246	NA	0.83
722	C2tvOB	vrOXBZ	HLA DR on HLA DR+ T cell	GAD	25	-0.292734	0.121631	0.0245235	0.75 (0.59-0.95)	-0.110407	0.0758424	0.145462	0.90 (0.77-1.04)	-0.158674	0.0521878	0.00236235	0.191613	0.85 (0.77-0.95)	-0.136135	0.112274	0.23711	0.87 (0.70-1.09)	-0.147722	0.126731	0.255219	0.86 (0.67-1.11)	FALSE	0.00101567	21.3297	0.00155799	20.6887	24	0.657017	0.0209035	0.017131	0.234747	NA	0.713333
