# Supplementary material for: Causal role of immune cells in generalized anxiety disorder: Mendelian randomization study
Source: Front Immunol. 2024 Jan 9;14:1338083. doi: 10.3389/fimmu.2023.1338083 (PMC10803460; doi:10.3389/fimmu.2023.1338083)
Supplement: Supplementary file 6 [file Table_2.xlsx]

## Sheet: Supplementary file 2 IVW result
	id.exposure	id.outcome	outcome	exposure	method	nsnp	b	se	pval	lo_ci	up_ci	or	or_lci95	or_uci95	estimate
32929287-GCST90001404-EFO_0007937.h.tsv.gz-res	E70pSv	5UVyyK	PB/PC %B cell	GAD	Inverse variance weighted (fixed effects)	25	-0.195497	0.0496922	8.34898e-05	-0.292893	-0.0981001	0.822426	0.746102	0.906558	0.82 (0.75-0.91)
32929287-GCST90001405-EFO_0007937.h.tsv.gz-res	E70pSv	s2dqon	PB/PC AC	GAD	Inverse variance weighted (fixed effects)	26	-0.173032	0.0478943	0.00030293	-0.266904	-0.0791588	0.841111	0.765746	0.923893	0.84 (0.77-0.92)
32929287-GCST90001419-EFO_0007937.h.tsv.gz-res	E70pSv	5UVyyK	CD20- %B cell	GAD	Inverse variance weighted (fixed effects)	25	-0.157906	0.0499922	0.0015852	-0.255891	-0.0599214	0.85393	0.774227	0.941839	0.85 (0.77-0.94)
32929287-GCST90001420-EFO_0007937.h.tsv.gz-res	E70pSv	s2dqon	IgD- CD38br AC	GAD	Inverse variance weighted (fixed effects)	26	-0.14949	0.0472058	0.00154141	-0.242013	-0.0569667	0.861147	0.785046	0.944626	0.86 (0.79-0.94)
32929287-GCST90001425-EFO_0007937.h.tsv.gz-res	E70pSv	5UVyyK	IgD- CD38br %lymphocyte	GAD	Inverse variance weighted (fixed effects)	26	-0.144429	0.0470228	0.00213008	-0.236594	-0.0522644	0.865516	0.789312	0.949078	0.87 (0.79-0.95)
32929287-GCST90001435-EFO_0007937.h.tsv.gz-res	E70pSv	5UVyyK	PB/PC %lymphocyte	GAD	Inverse variance weighted (fixed effects)	26	-0.168522	0.0487436	0.000545586	-0.26406	-0.0729846	0.844913	0.767928	0.929615	0.84 (0.77-0.93)
32929287-GCST90001803-EFO_0007937.h.tsv.gz-res	C2tvOB	5UVyyK	CD27 on IgD- CD38br	GAD	Inverse variance weighted (fixed effects)	26	-0.155015	0.0497361	0.00182849	-0.252498	-0.0575328	0.856402	0.776858	0.944091	0.86 (0.78-0.94)
32929287-GCST90001966-EFO_0007937.h.tsv.gz-res	C2tvOB	vrOXBZ	FSC-A on granulocyte	GAD	Inverse variance weighted (fixed effects)	25	0.0878296	0.0562994	0.118749	-0.0225171	0.198176	1.0918	0.977734	1.21918	1.09 (0.98-1.22)
32929287-GCST90002099-EFO_0007937.h.tsv.gz-res	C2tvOB	vrOXBZ	CD4RA on TD CD4+	GAD	Inverse variance weighted (fixed effects)	25	-0.089705	0.0544446	0.099427	-0.196416	0.0170064	0.914201	0.82167	1.01715	0.91 (0.82-1.02)
