# Supplementary material for: Causal role of immune cells in generalized anxiety disorder: Mendelian randomization study
Source: Front Immunol. 2024 Jan 9;14:1338083. doi: 10.3389/fimmu.2023.1338083 (PMC10803460; doi:10.3389/fimmu.2023.1338083)
Supplement: Supplementary file 7 [file Table_3.xlsx]

## Sheet: Sheet1
	id.exposure	id.outcome	outcome	exposure	nsnp	b_MR Egger	se_MR Egger	pval_MR Egger	estimate_MR Egger	b_Weighted median	se_Weighted median	pval_Weighted median	estimate_Weighted median	b_Inverse variance weighted	se_Inverse variance weighted	pval_Inverse variance weighted	estimate_Inverse variance weighted	b_Weighted mode	se_Weighted mode	pval_Weighted mode	estimate_Weighted mode	b_Simple mode	se_Simple mode	pval_Simple mode	estimate_Simple mode	correct_causal_direction	steiger_pval	F	R2	Q_Inverse variance weighted	Q_df_Inverse variance weighted	Q_pval_Inverse variance weighted	egger_intercept	se	pval	outliers	global_test_p
32929287-GCST90001404-EFO_0007937.h.tsv.gz	E70pSv	5UVyyK	PB/PC %B cell	GAD	25	-0.289111	0.120974	0.0254378	0.75 (0.59-0.95)	-0.182337	0.0772504	0.0182584	0.83 (0.72-0.97)	-0.195497	0.0496922	8.34898e-05	0.82 (0.75-0.91)	-0.187234	0.107633	0.0947487	0.83 (0.67-1.02)	-0.187234	0.126294	0.151214	0.83 (0.65-1.06)	FALSE	4.09496e-05	21.3881	0.00156226	26.7102	24	0.31814	0.0148092	0.0172252	0.398804	rs1920517	0.04
32929287-GCST90001405-EFO_0007937.h.tsv.gz	E70pSv	s2dqon	PB/PC AC	GAD	26	-0.270147	0.136528	0.0594363	0.76 (0.58-1.00)	-0.100949	0.0711926	0.156201	0.90 (0.79-1.04)	-0.173032	0.0478943	0.00030293	0.84 (0.77-0.92)	-0.0902496	0.10079	0.379101	0.91 (0.75-1.11)	-0.117192	0.116022	0.322133	0.89 (0.71-1.12)	FALSE	3.75e-06	21.3188	0.00161948	36.7638	25	0.060783	0.0151123	0.0191943	0.438792		0.0733333
32929287-GCST90001419-EFO_0007937.h.tsv.gz	E70pSv	5UVyyK	CD20- %B cell	GAD	25	-0.104733	0.117309	0.381216	0.90 (0.72-1.13)	-0.0808679	0.0765601	0.290847	0.92 (0.79-1.07)	-0.157906	0.0499922	0.0015852	0.85 (0.77-0.94)	-0.0634539	0.111059	0.573073	0.94 (0.75-1.17)	-0.0593138	0.11236	0.602424	0.94 (0.76-1.17)	FALSE	0.000539791	21.3881	0.00156226	24.3074	24	0.444138	-0.00841146	0.0167031	0.61934	rs1920517	0.0333333
32929287-GCST90001420-EFO_0007937.h.tsv.gz	E70pSv	s2dqon	IgD- CD38br AC	GAD	26	-0.239969	0.109893	0.038995	0.79 (0.63-0.98)	-0.155331	0.06552	0.0177523	0.86 (0.75-0.97)	-0.14949	0.0472058	0.00154141	0.86 (0.79-0.94)	-0.15746	0.088801	0.0883842	0.85 (0.72-1.02)	-0.188371	0.0939033	0.0557904	0.83 (0.69-1.00)	FALSE	0.00328258	21.3188	0.00161948	18.8895	25	0.802385	0.0140992	0.015464	0.37097		0.836667
32929287-GCST90001425-EFO_0007937.h.tsv.gz	E70pSv	5UVyyK	IgD- CD38br %lymphocyte	GAD	26	-0.304552	0.109698	0.010491	0.74 (0.59-0.91)	-0.125769	0.0657768	0.0558691	0.88 (0.78-1.00)	-0.144429	0.0470228	0.00213008	0.87 (0.79-0.95)	-0.121877	0.0985985	0.227913	0.89 (0.73-1.07)	-0.107292	0.104944	0.316397	0.90 (0.73-1.10)	FALSE	0.00392214	21.3188	0.00161948	18.8884	25	0.802439	0.0249161	0.015422	0.119246		0.83
32929287-GCST90001435-EFO_0007937.h.tsv.gz	E70pSv	5UVyyK	PB/PC %lymphocyte	GAD	26	-0.315226	0.1226	0.0167591	0.73 (0.57-0.93)	-0.108278	0.0712042	0.128341	0.90 (0.78-1.03)	-0.168522	0.0487436	0.000545586	0.84 (0.77-0.93)	-0.102113	0.101558	0.324305	0.90 (0.74-1.10)	-0.140584	0.119093	0.248926	0.87 (0.69-1.10)	FALSE	5.28963e-05	21.3188	0.00161948	30.0055	25	0.224084	0.0228459	0.0172447	0.197713		0.263333
32929287-GCST90001803-EFO_0007937.h.tsv.gz	C2tvOB	5UVyyK	CD27 on IgD- CD38br	GAD	26	-0.130486	0.115945	0.271543	0.88 (0.70-1.10)	-0.189096	0.0690858	0.00619793	0.83 (0.72-0.95)	-0.155015	0.0497361	0.00182849	0.86 (0.78-0.94)	-0.177436	0.102268	0.0950538	0.84 (0.69-1.02)	-0.17345	0.103116	0.105004	0.84 (0.69-1.03)	FALSE	0.00695276	21.3188	0.00161948	16.6236	25	0.894989	-0.00381932	0.0163079	0.816816		0.91
32929287-GCST90001966-EFO_0007937.h.tsv.gz	C2tvOB	vrOXBZ	FSC-A on granulocyte	GAD	25	0.199821	0.136296	0.156165	1.22 (0.93-1.60)	0.051465	0.0801239	0.520667	1.05 (0.90-1.23)	0.0878296	0.0562994	0.118749	1.09 (0.98-1.22)	0.0518387	0.124289	0.680325	1.05 (0.83-1.34)	0.0305674	0.144023	0.833712	1.03 (0.78-1.37)	FALSE	0.00127788	21.3297	0.00155799	25.9537	24	0.355517	-0.0174936	0.0192102	0.37193		0.423333
32929287-GCST90002099-EFO_0007937.h.tsv.gz	C2tvOB	vrOXBZ	CD4RA on TD CD4+	GAD	25	-0.149603	0.156617	0.349399	0.86 (0.63-1.17)	-0.0233545	0.075416	0.756808	0.98 (0.84-1.13)	-0.089705	0.0544446	0.099427	0.91 (0.82-1.02)	-0.0379084	0.111845	0.737604	0.96 (0.77-1.20)	-0.0379084	0.134219	0.780029	0.96 (0.74-1.25)	FALSE	5.92381e-05	21.3297	0.00155799	34.983	24	0.068653	0.00929105	0.0219665	0.67625		0.0666667
