# Supplementary material for: Causal role of immune cells in generalized anxiety disorder: Mendelian randomization study
Source: Front Immunol. 2024 Jan 9;14:1338083. doi: 10.3389/fimmu.2023.1338083 (PMC10803460; doi:10.3389/fimmu.2023.1338083)
Supplement: Supplementary file 8 [file Table_4.xlsx]

## Sheet: Sheet1
id.exposure	id.outcome	outcome	exposure	method	nsnp	b	se	pval	lo_ci	up_ci	or	or_lci95	or_uci95	estimate
ebi-a-GCST90001798	HlHNMD	outcome	CD27 on CD24+ CD27+ B cell || id:ebi-a-GCST90001798	Inverse variance weighted (fixed effects)	92	0.0638824	0.0146154	1.23731e-05	0.0352363	0.0925286	1.06597	1.03586	1.09694	1.07 (1.04-1.10)
ebi-a-GCST90001894	xbyIWy	outcome	CD28 on CD28+ CD4+ T cell || id:ebi-a-GCST90001894	Inverse variance weighted (fixed effects)	40	0.0593138	0.11236	8.08517e-05	0.926845	0.892488	0.926845	0.892488	0.962525	0.93 (0.89-0.96)
