# Supplementary material for: Causal role of immune cells in generalized anxiety disorder: Mendelian randomization study
Source: Front Immunol. 2024 Jan 9;14:1338083. doi: 10.3389/fimmu.2023.1338083 (PMC10803460; doi:10.3389/fimmu.2023.1338083)
Supplement: Supplementary file 9 [file Table_5.xlsx]

## Sheet: Sheet1
id.exposure	id.outcome	outcome	exposure	nsnp	b_MR Egger	se_MR Egger	pval_MR Egger	estimate_MR Egger	b_Weighted median	se_Weighted median	pval_Weighted median	estimate_Weighted median	b_Inverse variance weighted	se_Inverse variance weighted	pval_Inverse variance weighted	estimate_Inverse variance weighted	b_Weighted mode	se_Weighted mode	pval_Weighted mode	estimate_Weighted mode	b_Simple mode	se_Simple mode	pval_Simple mode	estimate_Simple mode	correct_causal_direction	steiger_pval	Value_Power	F	R2	Q_Inverse variance weighted	Q_df_Inverse variance weighted	Q_pval_Inverse variance weighted	egger_intercept	se	pval	outliers	global_test_p
ebi-a-GCST90001798	HlHNMD	outcome	CD27 on CD24+ CD27+ B cell || id:ebi-a-GCST90001798	92	0.0684497	0.0311942	0.0307882	1.07 (1.01-1.14)	0.0725828	0.0249055	0.00356457	1.08 (1.02-1.13)	0.0638824	0.0146154	1.23731e-05	1.07 (1.04-1.10)	0.0737432	0.028125	0.0102472	1.08 (1.02-1.14)	0.0877981	0.0411547	0.0355854	1.09 (1.01-1.18)	TRUE	NA	0.304723	42.5505	1.03488	94.0467	91	0.392554	-0.00132451	0.00794167	0.867918		0.398
ebi-a-GCST90001894	xbyIWy	outcome	CD28 on CD28+ CD4+ T cell || id:ebi-a-GCST90001894	40	-0.0353709	0.0321812	0.278633	0.97 (0.91-1.03)	-0.0752895	0.0309753	0.0150728	0.93 (0.87-0.99)	-0.0759689	0.0192723	8.08517e-05	0.93 (0.89-0.96)	-0.0575742	0.0294052	0.0574162	0.94 (0.89-1.00)	-0.101136	0.0500776	0.0503349	0.90 (0.82-1.00)	TRUE	2.1562e-291	0.170142	29.7094	0.399926	45.0026	39	0.235063	-0.0145096	0.00893015	0.112475	rs9516901	0.005
